# Supplementary material for: Distribution of drug-resistant genes in alveolar lavage fluid from patients with psittacosis and traceability analysis of causative organisms
Source: Front Microbiol. 2023 Jun 22;14:1182604. doi: 10.3389/fmicb.2023.1182604 (PMC10327639; doi:10.3389/fmicb.2023.1182604)
Supplement: Supplementary file 1 [file Data_Sheet_1.zip]

Archive with 3 entries (3 files):
- Supplementary Material 2.pdf
- Supplementary Material 3.XLSX
- Supplementary Material 1.xlsx
