# Supplementary material for: Distribution of drug-resistant genes in alveolar lavage fluid from patients with psittacosis and traceability analysis of causative organisms
Source: Front Microbiol. 2023 Jun 22;14:1182604. doi: 10.3389/fmicb.2023.1182604 (PMC10327639; doi:10.3389/fmicb.2023.1182604)
Supplement: Supplementary file 1 [file Data_Sheet_1.zip › Supplementary Material 3.XLSX]

## Sheet: Sheet1
Sample No.	Host	Type of sample	Testing results	Detection method
A-1	Parrot	Fecal swab	NOCT	q-PCR（IncA）
A-2	Parrot	Fecal swab	NOCT	q-PCR（IncA）
A-3	Parrot	Fecal swab	NOCT	q-PCR（IncA）
A-4	Parrot	Fecal swab	NOCT	q-PCR（IncA）
A-5	Parrot	Fecal swab	NOCT	q-PCR（IncA）
A-6	Parrot	Fecal swab	NOCT	q-PCR（IncA）
A-7	Parrot	Fecal swab	NOCT	q-PCR（IncA）
A-8	Parrot	Fecal swab	NOCT	q-PCR（IncA）
A-9	Parrot	Fecal swab	NOCT	q-PCR（IncA）
A-10	Parrot	Fecal swab	NOCT	q-PCR（IncA）
A-11	Parrot	Fecal swab	NOCT	q-PCR（IncA）
A-12	Parrot	Fecal swab	38.93	q-PCR（IncA）
A-13	Parrot	Fecal swab	32.71	q-PCR（IncA）
A-14	Parrot	Fecal swab	NOCT	q-PCR（IncA）
A-15	Duck	Fecal swab	NOCT	q-PCR（IncA）
B-1	Pigeon	Fecal swab	NOCT	q-PCR（IncA）
B-2	Rutabaga Chicken	Fecal swab	NOCT	q-PCR（IncA）
B-3	Rutabaga Chicken	Fecal swab	NOCT	q-PCR（IncA）
B-4	Parrot	Fecal swab	38	q-PCR（IncA）
B-5	Parrot	Fecal swab	NOCT	q-PCR（IncA）
B-6	Parrot	Fecal swab	NOCT	q-PCR（IncA）
B-7	Parrot	Fecal swab	NOCT	q-PCR（IncA）
B-8	Parrot	Fecal swab	NOCT	q-PCR（IncA）
B-9	Parrot	Fecal swab	NOCT	q-PCR（IncA）
B-10	Civilian bird	Fecal swab	NOCT	q-PCR（IncA）
B-11	Civilian bird	Fecal swab	NOCT	q-PCR（IncA）
B-12	Civilian bird	Fecal swab	NOCT	q-PCR（IncA）
B-13	Pearl Bird	Fecal swab	NOCT	q-PCR（IncA）
B-14	Pearl Bird	Fecal swab	NOCT	q-PCR（IncA）
B-15	Pearl Bird	Fecal swab	NOCT	q-PCR（IncA）
B-16	Parrot	Fecal swab	NOCT	q-PCR（IncA）
B-17	Parrot	Fecal swab	NOCT	q-PCR（IncA）
C-1	Civilian bird	Fecal swab	NOCT	q-PCR（IncA）
C-2	Civilian bird	Fecal swab	NOCT	q-PCR（IncA）
C-3	Chicken	Fecal swab	NOCT	q-PCR（IncA）
C-4	Chicken	Fecal swab	NOCT	q-PCR（IncA）
C-5	Duck	Fecal swab	NOCT	q-PCR（IncA）
C-6	Duck	Fecal swab	NOCT	q-PCR（IncA）
C-7	Parrot	Fecal swab	NOCT	q-PCR（IncA）
C-8	Parrot	Fecal swab	NOCT	q-PCR（IncA）
C-9	Parrot	Fecal swab	NOCT	q-PCR（IncA）
C-10	Parrot	Fecal swab	NOCT	q-PCR（IncA）
C-11	Parrot	Fecal swab	35.1	q-PCR（IncA）
C-12	Parrot	Fecal swab	39.63	q-PCR（IncA）
C-13	Parrot	Fecal swab	NOCT	q-PCR（IncA）
D-1	Parrot	Fecal swab	NOCT	q-PCR（IncA）
D-2	Pigeon	Fecal swab	NOCT	q-PCR（IncA）
D-3	Parrot	Fecal swab	NOCT	q-PCR（IncA）
D-4	Duck	Fecal swab	NOCT	q-PCR（IncA）
D-5	Duck	Fecal swab	NOCT	q-PCR（IncA）
D-6	Duck	Fecal swab	NOCT	q-PCR（IncA）
D-7	Pigeon	Fecal swab	NOCT	q-PCR（IncA）
D-8	Pigeon	Fecal swab	NOCT	q-PCR（IncA）
D-9	Duck	Fecal swab	NOCT	q-PCR（IncA）
D-10	Duck	Fecal swab	NOCT	q-PCR（IncA）
D-11	Duck	Fecal swab	NOCT	q-PCR（IncA）
D-12	Pigeon	Fecal swab	NOCT	q-PCR（IncA）
D-13	Parrot	Fecal swab	NOCT	q-PCR（IncA）
D-14	Parrot	Fecal swab	NOCT	q-PCR（IncA）
D-15	Parrot	Fecal swab	NOCT	q-PCR（IncA）
