# Supplementary material for: Distribution of drug-resistant genes in alveolar lavage fluid from patients with psittacosis and traceability analysis of causative organisms
Source: Front Microbiol. 2023 Jun 22;14:1182604. doi: 10.3389/fmicb.2023.1182604 (PMC10327639; doi:10.3389/fmicb.2023.1182604)
Supplement: Supplementary file 1 [file Data_Sheet_1.zip › Supplementary Material 1.xlsx]

## Sheet: Sheet1
sequence acquisition time	strain name	genbank ID	Region of origin	genotype	host
2022	C11	OQ790075	Shenzhen, Guangdong, China	A	parrot
2016	MFR002IR	KY924644.1	Iran	A	parrot
2016	27	KT600014.1	Changchun, Jilin, China	A	pigeon
2012	84/55	NC_018619.1:c59380-58172	Germany	A	parrot
2013	258	KF611904.1	Lanzhou, Gansu, China	A	parrot
2008	SP02	EU856022.1	Kunming, Yunnan, China	A	bird
2022	B4	OQ790074	Shenzhen, Guangdong, China	A	parrot
2022	A13	OQ790073	Shenzhen, Guangdong, China	A	parrot
2022	CPS2	OQ632770	Shenzhen, Guangdong, China	A	human/parrot
2016	KMZ04	HM450406.1	Kunming, Yunnan, China	A	bird
2014	Sku/Ps1	KM247620.1	Iran	A	parrot
2013	Raptor2-KU210	KP893665.1	Thailand	A	Athene brama (Spotted owlet)
2022	A12	OQ790072	Shenzhen, Guangdong, China	A	parrot
2022	C12	OQ790076	Shenzhen, Guangdong, China	A	parrot
2014	Raptor4-KU213	KP893667.1	Thailand	A	Glaucidium cuculoides
2013	Raptor1-KU197	KP893664.1	Thailand	A	Elanus caeruleus
1990	6BC	X56980.1	USA	A	bird
2018	INEI-H-113/18	MN864777.1	Argentina	A	human
1998	CPMN (EAE_A22M)	X12647.1	Britain	E	sheep
2009	Cal-10	AB512087.1	Japan	E	cow
2001	WS/RT/E30	NC_018622.1:c59379-58171	Germany	EB	duck
2006	06-859/1	EU159263.1	France	EB	duck
1996	2806/48	EU682089.1	Italy	B	pigeon
2006	KKCP-1	AB284062.1	Japan	EB	human
1958	CP3	AF269265.1	USA	B	pigeon
2022	CPS5	OQ790071	Shenzhen, Guangdong, China	B	human
2020	JS2020-5	MW984618.1	Nanjing, Jiangsu, China	B	human
2019	GD19A1	MT386537.1	Guangzhou, Guangdong, China	A	duck
2020	SD_P5	MZ345290.1	Shandong, China	A	human/duck
2022	CPS4	OQ790070	Shenzhen, Guangdong, China	A	human
2019	SZ15	MK630234.1	Guangzhou, Guangdong, China	A	duck
2022	CPS-QD/LS	CP103952.1:c679324-678116	Qingdao, China	A	duck
2019	GD19A3	MT386539.1	Guangzhou, Guangdong, China	A	duck
2020	JS2020-1	MW984614.1	Nanjing, Jiangsu, China	A	human
2020	JS2020-2	MW984615.1	Nanjing, Jiangsu, China	A	human
2022	LS-QXC01	CP098512.1:c878874-877666	Beijing,China	A	human/Goose
2021	19	MZ005959.1	Beijing,China	A	duck
2019	GD19A2	MT386538.1	Guangzhou, Guangdong, China	A	duck
2019	SZ18-1	MK751470.1	Guangzhou, Guangdong, China	A	duck
2006	Mat116	AB284058.1	Japan	Mat116	parrot
1961	M56	AF269268.1	USA	M56	hares and muskrats
2006	CPX0308	AB284064.1	Japan	CPX0308	Ciconia boyciana
2012	WC	NC_018624.1:c59366-58176	USA	WC	cow
1998	92-1293	Y16562.1	BELGIUM	D	turkey
1954	NJ1	AF269266.1	USA	D	turkey
2000	TT3	AF269267.1	USA	D	turkey
2006	6N	EF197820.1	Russia	6N	Corvus frugilegus
2006	1V	EF028916.1	Russia	1V	Corvus cornix
2004	7778B15	AY762612.1	Belgium	F	turkey
1991	VS225	NC_018621.1:c59350-58175	USA	F	parrot
1981	Daruma	AB284065.1	Japan	YP84	parrot
1999	R54	AJ243525.1	Sweden	R54	Catharacta loennbergi
2019	GD19C	MT386540.1	Guangzhou, Guangdong, China	C	duck
1997	C1/97	EU682086.1	Germany	C	sheep
2009	CG1	EU009491.1	Beijing,China	C	sheep
2009	CW2	EU009494.1	Beijing,China	C	cow
2010	HB1043	JN411078.1	Wuhan, Hubei, China	C	pig
2009	CS1	EU009493.1	Beijing,China	C	duck
2009	CP16	EU009498.1	Beijing,China	C	pig
2009	CB7	EU009496.1	Beijing,China	C	bird
2009	CE1	EU009490.1	Beijing,China	C	sheep
2009	CB8	EU009489.1	Beijing,China	C	bird
2009	CB3	EU009488.1	Beijing,China	C	bird
